# Supplementary material for: Weighted Gene Co-Expression Network Analysis Reveals Hub Genes Contributing to Fuzz Development in Gossypium arboreum
Source: Genes (Basel). 2021 May 17;12(5):753. doi: 10.3390/genes12050753 (PMC8156360; doi:10.3390/genes12050753)
Supplement: Supplementary file 1 [file genes-12-00753-s001.zip]

Archive with 10 entries (9 files):
- supplementary file/
- supplementary file/FIG. S1.tif
- supplementary file/FIG. S2.tif
- supplementary file/FIG. S3.tif
- supplementary file/Table S1.xlsx
- supplementary file/Table S2.xlsx
- supplementary file/Table S3.xlsx
- supplementary file/Table S4.xlsx
- supplementary file/Table S5.xlsx
- supplementary file/Table S6.xlsx
