# Supplementary material for: Weighted Gene Co-Expression Network Analysis Reveals Hub Genes Contributing to Fuzz Development in Gossypium arboreum
Source: Genes (Basel). 2021 May 17;12(5):753. doi: 10.3390/genes12050753 (PMC8156360; doi:10.3390/genes12050753)
Supplement: Supplementary file 1 [file genes-12-00753-s001.zip › supplementary file/Table S1.xlsx]

## Sheet: Sheet2
Table S1 Primers used in qRT-PCR
Primer Name	Sequence (5' to 3')
qGa02G0117-F	AGACCCAAAGCTTCGAAACACGA
qGa02G0117-R	CCCAGGTCCGATTTCCAAGACG
qGa03G1420-F	CATCCGTAAGAACGTGGAAGT
qGa03G1420-R	TCACAGTTGTGAGAGGAGGGA
qGa04G1219-F	GGCCATGAACGCATCTACCCTT
qGa04G1219-R	ATGAACCCCGTAAGCACAGACG
qGa04G1240-F	TGATCCGCTAAGAGAGTTCGC
qGa04G1240-R	AGCTGTACGGACCGCTACTT
qGa05G2954-F	GGTGAAGGTCGTCAAGCTCA
qGa05G2954-R	TGTTTGAGCACCCTCTGTCC
qGa05G4285-F	TCGTTGGCCAGCATTGAGAACT
qGa05G4285-R	GGCGGCTATTTCCCACGTTACT
qGa07G2703-F	GGATGACCTCCACAGCAGGAAC
qGa07G2703-R	AATAGCCCGTTGCACATGCTGA
qGa08G2444-F	GCCTGGAACAACACAGAAGTGGA
qGa08G2444-R	GCCACTTGACCATCTGCGGTAT
qGa10G0363-F	CGTATTGCGCCCTAGCCATA
qGa10G0363-R	TCCCTATCCATGCCACTCCA
qGa10G0784-F	CGACGTTGTCACCAAATCCG
qGa10G0784-R	GAGGAGAGAGCACAATGAATGC
qGa07G0687-F	GCCAAAAGCACAAAAAGGGCT
qGa07G0687-R	TCAGCCGATCTGCGATCAAG
