# Supplementary material for: Weighted Gene Co-Expression Network Analysis Reveals Hub Genes Contributing to Fuzz Development in Gossypium arboreum
Source: Genes (Basel). 2021 May 17;12(5):753. doi: 10.3390/genes12050753 (PMC8156360; doi:10.3390/genes12050753)
Supplement: Supplementary file 1 [file genes-12-00753-s001.zip › supplementary file/Table S2.xlsx]

## Sheet: Sheet1
Table S2 Statistics and alignments of RNA-seq reads mapped to reference genome
Sample	Clean Bases (bp)	Total reads	GC Content (%)	CleanQ30(%)	Read mapping rate (%)
DPL971_1DR1	7168622700	23895409	45	95.38	89
DPL971_1DR2	6412138500	25321633	45	95.4	92.75
DPL971_3DR1	7571760300	25239201	45	95.31	92.3
DPL971_3DR2	7265123100	23930032	45	95.46	92.31
DPL971_5DR1	7042378500	23474595	45	95.27	92.39
DPL971_5DR2	8017725900	27254966	45	95.28	91.92
DPL972_1DR1	7596489900	21373795	45	95.41	91.44
DPL972_1DR2	8608806300	28696021	45	95.46	90.57
DPL972_3DR1	7179009600	24217077	45	95.25	93.02
DPL972_3DR2	7619923500	25399745	45	95.24	91.9
DPL972_5DR1	8176489800	26725753	45	95.51	91.14
DPL972_5DR2	7619780400	25399268	45	95.35	90.48
