# Supplementary material for: Weighted Gene Co-Expression Network Analysis Reveals Hub Genes Contributing to Fuzz Development in Gossypium arboreum
Source: Genes (Basel). 2021 May 17;12(5):753. doi: 10.3390/genes12050753 (PMC8156360; doi:10.3390/genes12050753)
Supplement: Supplementary file 1 [file genes-12-00753-s001.zip › supplementary file/Table S3.xlsx]

## Sheet: Sheet1
Table S3 KEGG enrichment analysis of DEGs obtained from two accessions
Time Points	Accession	Name	Q-value
1DPA	M00692	Cell cycle - G1/S transition	0.0037
	M00130	Inositol phosphate metabolism, PI=> PIP2 => Ins(1,4,5)P3 => Ins(1,3,4,5)P4	0.0037
	ko05204	Chemical carcinogenesis	0.0068
	ko00982	Drug metabolism - cytochrome P450	0.0068
	ko00980	Metabolism of xenobiotics by cytochrome P450	0.0068
	ko00940	Phenylpropanoid biosynthesis	0.0068
3DPA	ko05012	Parkinson's disease	0.0024
	ko00982	Drug metabolism - cytochrome P450	0.0024
	ko04626	Plant-pathogen interaction	0.0076
	ko00190	Oxidative phosphorylation	0.0079
	ko05204	Chemical carcinogenesis	0.008
	ko00980	Metabolism of xenobiotics by cytochrome P450	0.008
5DPA	ko00430	Taurine and hypotaurine metabolism	0.00089
	ko01100	Metabolic pathways	0.00089
	ko01110	Biosynthesis of secondary metabolites	0.0013
	ko00010	Glycolysis / Gluconeogenesis	0.0021
	ko00982	Drug metabolism - cytochrome P450	0.0043
	M00146	NADH dehydrogenase (ubiquinone) 1 alpha subcomplex	0.0043
	M00368	Ethylene biosynthesis, methionine => ethylene	0.0052
