# Supplementary material for: Weighted Gene Co-Expression Network Analysis Reveals Hub Genes Contributing to Fuzz Development in Gossypium arboreum
Source: Genes (Basel). 2021 May 17;12(5):753. doi: 10.3390/genes12050753 (PMC8156360; doi:10.3390/genes12050753)
Supplement: Supplementary file 1 [file genes-12-00753-s001.zip › supplementary file/Table S4.xlsx]

## Sheet: Sheet1
Table S4 p-values of relationships between module and sample.
module	trait_fuzz	trait_fuzzless	trait_1D	trait_3D	trait_5D
brown	0.871199	0.871199	0.197183	0.0326402	0.499165
purple	0.269831	0.269831	0.0850917	0.0739661	0.95952
magenta	6.27174e-12	6.27174e-12	0.870651	0.931772	0.93852
turquoise	0.732053	0.732053	0.00220096	0.556418	0.0384641
blue	0.951096	0.951096	0.549821	0.551505	0.218674
black	0.98541	0.98541	0.0755761	0.430419	0.378681
pink	0.415148	0.415148	0.053358	0.0525083	0.995906
red	0.462596	0.462596	0.000320438	0.0839339	0.276041
yellow	0.746169	0.746169	0.271458	0.793269	0.162696
green	0.960124	0.960124	0.00403728	0.633342	3.05397e-05
