# Supplementary material for: Weighted Gene Co-Expression Network Analysis Reveals Hub Genes Contributing to Fuzz Development in Gossypium arboreum
Source: Genes (Basel). 2021 May 17;12(5):753. doi: 10.3390/genes12050753 (PMC8156360; doi:10.3390/genes12050753)
Supplement: Supplementary file 1 [file genes-12-00753-s001.zip › supplementary file/Table S5.xlsx]

## Sheet: Sheet1
Table S5 GO enrichment analysis of hub genes in MEmagenta module
Accession	Name	GO Type	Q-value
GO:0016758	transferase activity, transferring hexosyl groups	molecular_function	0.0043
GO:0015031	protein transport	biological_process	0.0043
