# Supplementary material for: Weighted Gene Co-Expression Network Analysis Reveals Hub Genes Contributing to Fuzz Development in Gossypium arboreum
Source: Genes (Basel). 2021 May 17;12(5):753. doi: 10.3390/genes12050753 (PMC8156360; doi:10.3390/genes12050753)
Supplement: Supplementary file 1 [file genes-12-00753-s001.zip › supplementary file/Table S6.xlsx]

## Sheet: Sheet1
Table S6 Hub genes in MEmagenta module
GeneID	Correlation Coefficient
Ga02G0173	0.927649
Ga03G1194	-0.807986
Ga03G1420	-0.898496
Ga03G1583	0.856747
Ga03G1978	-0.935624
Ga03G2373	-0.84596
Ga03G2792	0.810602
Ga04G0459	0.838359
Ga04G1219	0.941649
Ga04G1240	0.973989
Ga05G2217	-0.886669
Ga05G3651	0.811511
Ga05G3669	-0.853329
Ga05G4285	-0.826726
Ga05G4295	-0.85
Ga06G0475	-0.883333
Ga06G1754	-0.929948
Ga07G0944	0.823556
Ga07G1117	0.85672
Ga07G1556	0.848364
Ga07G1736	-0.856951
Ga07G2551	0.833754
Ga07G2552	0.845366
Ga07G2703	-0.867092
Ga08G0121	0.812143
Ga08G1337	0.906449
Ga08G1644	-0.834424
Ga08G2765	-0.829319
Ga09G1364	0.964927
Ga09G2592	-0.848502
Ga09G2626	0.954313
Ga10G0013	0.958049
Ga10G0015	0.857779
Ga10G0363	-0.930322
Ga10G0390	0.875471
Ga10G0621	0.916853
Ga10G0844	-0.839038
Ga10G1419	-0.868817
Ga10G1420	-0.928319
Ga10G1423	-0.840714
Ga10G2789	-0.803682
Ga10G3009	0.856736
Ga11G0097	0.827208
Ga11G0114	-0.868638
Ga11G0116	-0.918689
Ga11G0123	-0.956435
Ga11G0124	-0.949664
Ga11G1025	0.853337
Ga11G2831	0.951245
Ga11G2832	0.945251
Ga11G3311	0.859207
Ga12G1889	-0.869984
Ga13G1157	0.828302
Ga13G1914	0.82948
Ga14G2119	0.944428
Ga14G2437	0.824119
